# Supplementary material for: Automated time-lapse data segmentation reveals in vivo cell state dynamics
Source: Sci Adv. 2023 Jun 2;9(22):eadf1814. doi: 10.1126/sciadv.adf1814 (PMC10413672; doi:10.1126/sciadv.adf1814)
Supplement: Supplementary file 2 — Movie S1 [file sciadv.adf1814_movie_s1.zip]

Archive with 1 entries (1 files):
- adf1814_Movie_S1.mp4
